# Supplementary material for: Evaluation of Bioactive Compounds, Antioxidant Activity, and Anticancer Potential of Wild Ganoderma lucidum Extracts from High-Altitude Regions of Nepal
Source: Curr Issues Mol Biol. 2025 Aug 5;47(8):624. doi: 10.3390/cimb47080624 (PMC12384079; doi:10.3390/cimb47080624)
Supplement: Supplementary file 1 [file cimb-47-00624-s001.zip]

Archive with 1 entries (1 files):
- cimb-3765836-supplementary.pdf
